# Supplementary material for: Peri-hand space representation in the absence of a hand – Evidence from congenital one-handers
Source: Cortex. 2017 Oct;95:169–71. doi: 10.1016/j.cortex.2017.08.016 (PMC5637313; doi:10.1016/j.cortex.2017.08.016)
Supplement: Supplementary file 1 [file mmc1.zip]

Archive with 3 entries (2 files):
- cong_intact-retracted.nii.gz
- __MACOSX/
- __MACOSX/._cong_intact-retracted.nii.gz
